# Supplementary material for: Proposed Implementation of a Patient-Centered Self-Assessment Tool for Patients with Neuroendocrine Tumors among Academic and Community Practice Sites: The City of Hope Model
Source: J Clin Med. 2023 Feb 3;12(3):1229. doi: 10.3390/jcm12031229 (PMC9917881; doi:10.3390/jcm12031229)
Supplement: Supplementary file 1 [file jcm-12-01229-s001.zip]

Archive with 1 entries (1 files):
- jcm-2133161-supplementary.pdf
